# Supplementary material for: eHealth and mHealth in Antimicrobial Stewardship to Reduce Mortality in Empirical Antimicrobial Therapy and a Systematic Review with a Meta-Analysis of Adequate Therapy
Source: Infect Dis Rep. 2024 Aug 1;16(4):707–23. doi: 10.3390/idr16040054 (PMC11353792; doi:10.3390/idr16040054)
Supplement: Supplementary file 1 [file idr-16-00054-s001.zip]

Archive with 1 entries (1 files):
- idr-2971439-supplementary.pdf
